# Supplementary material for: Effects of Dimerization, Dendrimerization, and Chirality in p-BthTX-I Peptide Analogs on the Antibacterial Activity and Enzymatic Inhibition of the SARS-CoV-2 PLpro Protein
Source: Pharmaceutics. 2023 Jan 28;15(2):436. doi: 10.3390/pharmaceutics15020436 (PMC9964244; doi:10.3390/pharmaceutics15020436)
Supplement: Supplementary file 1 [file pharmaceutics-15-00436-s001.zip]

Archive with 1 entries (1 files):
- pharmaceutics-2144411-supplementary.pdf
